# Supplementary material for: Moving Biosurveillance Beyond Coded Data Using AI for Symptom Detection From Physician Notes: Retrospective Cohort Study
Source: J Med Internet Res. 2024 Apr 4;26:e53367. doi: 10.2196/53367 (PMC11027052; doi:10.2196/53367)
Supplement: Multimedia Appendix 5 [file jmir_v26i1e53367_app5.xlsx]

## Sheet: Sheet1
Multimedia Appendix 5. Data files.
Data files for:
Moving Biosurveillance Beyond Coded Data Using AI for Symptom Detection from Physician Notes: Retrospective Cohort Study
Andrew McMurry,1,2 Amy R Zipursky,1,3 Alon Geva,1,4,5 Karen L Olson,1,2 James Jones,1,2 Vlad Ignatov,1 Timothy Miller,1,2 Kenneth D Mandl 1,2,6,*
1 Computational Health Informatics Program, Boston Children's Hospital, Boston, Massachusetts, United States of America
2 Department of Pediatrics, Harvard Medical School, Boston, Massachusetts, United States of America
3 Division of Emergency Medicine, The Hospital for Sick Children, Toronto, Ontario, Canada
4 Division of Critical Care Medicine, Department of Anesthesiology, Critical Care, and Pain Medicine, Boston Children's Hospital, Boston, Massachusetts, United States of America
5 Department of Anaesthesia, Harvard Medical School, Boston, MA, USA
6 Department of Biomedical Informatics, Harvard Medical School, Boston, Massachusetts, United States of America
*Corresponding author email: Kenneth_Mandl@harvard.edu (KDM)
Worksheet 1.	Time series data: For patients with COVID-19, number and percent of ED encounters with each symptom detected using NLP and ICD-10, by month.
Worksheet 2.	Chi-square data: For each symptom, 3 (pandemic era) x 2 (symptom status) cell counts of the number of ED encounters with patients with COVID-19.
Worksheet 3.	Logistic regression data: For each symptom, number of ED encounters by symptom status, COVID-19 status, and pandemic variant era.

## Sheet: 1. Time series data
Emergency department encounters with patients with COVID-19
snum	Symptom	Month	total number of encounters	number using NLP	percent using NLP	number using ICD-10	percent using ICD-10
1	Congestion or runny nose	2020-03-01	3	1	33.3333	0	0
1	Congestion or runny nose	2020-04-01	30	11	36.6667	0	0
1	Congestion or runny nose	2020-05-01	38	5	13.1579	0	0
1	Congestion or runny nose	2020-06-01	16	4	25	0	0
1	Congestion or runny nose	2020-07-01	24	1	4.16667	0	0
1	Congestion or runny nose	2020-08-01	22	9	40.9091	0	0
1	Congestion or runny nose	2020-09-01	33	9	27.2727	0	0
1	Congestion or runny nose	2020-10-01	40	13	32.5	2	5
1	Congestion or runny nose	2020-11-01	98	29	29.5918	5	5.10204
1	Congestion or runny nose	2020-12-01	145	53	36.5517	4	2.75862
1	Congestion or runny nose	2021-01-01	142	37	26.0563	2	1.40845
1	Congestion or runny nose	2021-02-01	64	18	28.125	1	1.5625
1	Congestion or runny nose	2021-03-01	72	16	22.2222	3	4.16667
1	Congestion or runny nose	2021-04-01	78	31	39.7436	3	3.84615
1	Congestion or runny nose	2021-05-01	32	9	28.125	0	0
1	Congestion or runny nose	2021-06-01	18	4	22.2222	1	5.55556
1	Congestion or runny nose	2021-07-01	38	9	23.6842	4	10.5263
1	Congestion or runny nose	2021-08-01	97	32	32.9897	3	3.09278
1	Congestion or runny nose	2021-09-01	80	32	40	1	1.25
1	Congestion or runny nose	2021-10-01	57	23	40.3509	2	3.50877
1	Congestion or runny nose	2021-11-01	114	44	38.5965	3	2.63158
1	Congestion or runny nose	2021-12-01	517	202	39.0716	17	3.2882
1	Congestion or runny nose	2022-01-01	918	344	37.4728	28	3.05011
1	Congestion or runny nose	2022-02-01	145	38	26.2069	0	0
1	Congestion or runny nose	2022-03-01	82	30	36.5854	2	2.43902
1	Congestion or runny nose	2022-04-01	170	56	32.9412	2	1.17647
1	Congestion or runny nose	2022-05-01	345	117	33.913	10	2.89855
2	Cough	2020-03-01	3	3	100	0	0
2	Cough	2020-04-01	30	14	46.6667	5	16.6667
2	Cough	2020-05-01	38	17	44.7368	8	21.0526
2	Cough	2020-06-01	16	5	31.25	2	12.5
2	Cough	2020-07-01	24	7	29.1667	2	8.33333
2	Cough	2020-08-01	22	10	45.4545	2	9.09091
2	Cough	2020-09-01	33	13	39.3939	4	12.1212
2	Cough	2020-10-01	40	18	45	6	15
2	Cough	2020-11-01	98	45	45.9184	12	12.2449
2	Cough	2020-12-01	145	73	50.3448	23	15.8621
2	Cough	2021-01-01	142	66	46.4789	16	11.2676
2	Cough	2021-02-01	64	32	50	8	12.5
2	Cough	2021-03-01	72	34	47.2222	10	13.8889
2	Cough	2021-04-01	78	44	56.4103	19	24.359
2	Cough	2021-05-01	32	14	43.75	6	18.75
2	Cough	2021-06-01	18	8	44.4444	3	16.6667
2	Cough	2021-07-01	38	19	50	9	23.6842
2	Cough	2021-08-01	97	64	65.9794	17	17.5258
2	Cough	2021-09-01	80	48	60	14	17.5
2	Cough	2021-10-01	57	34	59.6491	8	14.0351
2	Cough	2021-11-01	114	70	61.4035	26	22.807
2	Cough	2021-12-01	517	342	66.1509	90	17.4081
2	Cough	2022-01-01	918	543	59.1503	118	12.854
2	Cough	2022-02-01	145	68	46.8966	16	11.0345
2	Cough	2022-03-01	82	43	52.439	10	12.1951
2	Cough	2022-04-01	170	107	62.9412	20	11.7647
2	Cough	2022-05-01	345	193	55.942	36	10.4348
3	Diarrhea	2020-03-01	3	1	33.3333	0	0
3	Diarrhea	2020-04-01	30	8	26.6667	3	10
3	Diarrhea	2020-05-01	38	6	15.7895	4	10.5263
3	Diarrhea	2020-06-01	16	4	25	2	12.5
3	Diarrhea	2020-07-01	24	3	12.5	1	4.16667
3	Diarrhea	2020-08-01	22	7	31.8182	4	18.1818
3	Diarrhea	2020-09-01	33	3	9.09091	1	3.0303
3	Diarrhea	2020-10-01	40	8	20	6	15
3	Diarrhea	2020-11-01	98	15	15.3061	3	3.06122
3	Diarrhea	2020-12-01	145	39	26.8966	6	4.13793
3	Diarrhea	2021-01-01	142	36	25.3521	11	7.74648
3	Diarrhea	2021-02-01	64	11	17.1875	2	3.125
3	Diarrhea	2021-03-01	72	17	23.6111	5	6.94444
3	Diarrhea	2021-04-01	78	22	28.2051	5	6.41026
3	Diarrhea	2021-05-01	32	7	21.875	2	6.25
3	Diarrhea	2021-06-01	18	1	5.55556	0	0
3	Diarrhea	2021-07-01	38	9	23.6842	5	13.1579
3	Diarrhea	2021-08-01	97	17	17.5258	7	7.21649
3	Diarrhea	2021-09-01	80	18	22.5	6	7.5
3	Diarrhea	2021-10-01	57	7	12.2807	2	3.50877
3	Diarrhea	2021-11-01	114	18	15.7895	5	4.38596
3	Diarrhea	2021-12-01	517	75	14.5068	16	3.09478
3	Diarrhea	2022-01-01	918	157	17.1024	36	3.92157
3	Diarrhea	2022-02-01	145	24	16.5517	8	5.51724
3	Diarrhea	2022-03-01	82	24	29.2683	5	6.09756
3	Diarrhea	2022-04-01	170	20	11.7647	2	1.17647
3	Diarrhea	2022-05-01	345	39	11.3043	4	1.15942
4	Fatigue	2020-03-01	3	1	33.3333	0	0
4	Fatigue	2020-04-01	30	4	13.3333	1	3.33333
4	Fatigue	2020-05-01	38	8	21.0526	2	5.26316
4	Fatigue	2020-06-01	16	2	12.5	1	6.25
4	Fatigue	2020-07-01	24	6	25	1	4.16667
4	Fatigue	2020-08-01	22	8	36.3636	3	13.6364
4	Fatigue	2020-09-01	33	5	15.1515	0	0
4	Fatigue	2020-10-01	40	4	10	0	0
4	Fatigue	2020-11-01	98	11	11.2245	2	2.04082
4	Fatigue	2020-12-01	145	12	8.27586	3	2.06897
4	Fatigue	2021-01-01	142	23	16.1972	2	1.40845
4	Fatigue	2021-02-01	64	8	12.5	1	1.5625
4	Fatigue	2021-03-01	72	16	22.2222	4	5.55556
4	Fatigue	2021-04-01	78	12	15.3846	1	1.28205
4	Fatigue	2021-05-01	32	6	18.75	0	0
4	Fatigue	2021-06-01	18	4	22.2222	0	0
4	Fatigue	2021-07-01	38	3	7.89474	0	0
4	Fatigue	2021-08-01	97	14	14.433	1	1.03093
4	Fatigue	2021-09-01	80	13	16.25	3	3.75
4	Fatigue	2021-10-01	57	4	7.01754	0	0
4	Fatigue	2021-11-01	114	19	16.6667	5	4.38596
4	Fatigue	2021-12-01	517	63	12.1857	4	0.773694
4	Fatigue	2022-01-01	918	99	10.7843	17	1.85185
4	Fatigue	2022-02-01	145	11	7.58621	2	1.37931
4	Fatigue	2022-03-01	82	9	10.9756	3	3.65854
4	Fatigue	2022-04-01	170	21	12.3529	3	1.76471
4	Fatigue	2022-05-01	345	42	12.1739	7	2.02899
5	Fever or chills	2020-03-01	3	3	100	2	66.6667
5	Fever or chills	2020-04-01	30	21	70	13	43.3333
5	Fever or chills	2020-05-01	38	28	73.6842	24	63.1579
5	Fever or chills	2020-06-01	16	12	75	8	50
5	Fever or chills	2020-07-01	24	11	45.8333	9	37.5
5	Fever or chills	2020-08-01	22	17	77.2727	12	54.5455
5	Fever or chills	2020-09-01	33	19	57.5758	12	36.3636
5	Fever or chills	2020-10-01	40	31	77.5	11	27.5
5	Fever or chills	2020-11-01	98	69	70.4082	35	35.7143
5	Fever or chills	2020-12-01	145	92	63.4483	60	41.3793
5	Fever or chills	2021-01-01	142	84	59.1549	47	33.0986
5	Fever or chills	2021-02-01	64	44	68.75	28	43.75
5	Fever or chills	2021-03-01	72	55	76.3889	32	44.4444
5	Fever or chills	2021-04-01	78	50	64.1026	31	39.7436
5	Fever or chills	2021-05-01	32	17	53.125	9	28.125
5	Fever or chills	2021-06-01	18	9	50	9	50
5	Fever or chills	2021-07-01	38	23	60.5263	16	42.1053
5	Fever or chills	2021-08-01	97	76	78.3505	35	36.0825
5	Fever or chills	2021-09-01	80	61	76.25	30	37.5
5	Fever or chills	2021-10-01	57	39	68.4211	20	35.0877
5	Fever or chills	2021-11-01	114	91	79.8246	52	45.614
5	Fever or chills	2021-12-01	517	402	77.7563	205	39.6518
5	Fever or chills	2022-01-01	918	652	71.024	313	34.0959
5	Fever or chills	2022-02-01	145	94	64.8276	45	31.0345
5	Fever or chills	2022-03-01	82	60	73.1707	28	34.1463
5	Fever or chills	2022-04-01	170	134	78.8235	62	36.4706
5	Fever or chills	2022-05-01	345	266	77.1014	126	36.5217
6	Headache	2020-03-01	3	1	33.3333	0	0
6	Headache	2020-04-01	30	8	26.6667	1	3.33333
6	Headache	2020-05-01	38	4	10.5263	2	5.26316
6	Headache	2020-06-01	16	1	6.25	0	0
6	Headache	2020-07-01	24	1	4.16667	2	8.33333
6	Headache	2020-08-01	22	9	40.9091	6	27.2727
6	Headache	2020-09-01	33	8	24.2424	0	0
6	Headache	2020-10-01	40	9	22.5	1	2.5
6	Headache	2020-11-01	98	23	23.4694	6	6.12245
6	Headache	2020-12-01	145	29	20	8	5.51724
6	Headache	2021-01-01	142	38	26.7606	12	8.4507
6	Headache	2021-02-01	64	7	10.9375	5	7.8125
6	Headache	2021-03-01	72	20	27.7778	6	8.33333
6	Headache	2021-04-01	78	19	24.359	4	5.12821
6	Headache	2021-05-01	32	6	18.75	2	6.25
6	Headache	2021-06-01	18	2	11.1111	0	0
6	Headache	2021-07-01	38	5	13.1579	0	0
6	Headache	2021-08-01	97	22	22.6804	5	5.15464
6	Headache	2021-09-01	80	19	23.75	6	7.5
6	Headache	2021-10-01	57	13	22.807	3	5.26316
6	Headache	2021-11-01	114	15	13.1579	4	3.50877
6	Headache	2021-12-01	517	88	17.0213	28	5.41586
6	Headache	2022-01-01	918	137	14.9237	23	2.50545
6	Headache	2022-02-01	145	16	11.0345	5	3.44828
6	Headache	2022-03-01	82	13	15.8537	5	6.09756
6	Headache	2022-04-01	170	19	11.1765	4	2.35294
6	Headache	2022-05-01	345	46	13.3333	8	2.31884
7	Loss of taste or smell	2020-03-01	3	0	0	0	0
7	Loss of taste or smell	2020-04-01	30	1	3.33333	0	0
7	Loss of taste or smell	2020-05-01	38	4	10.5263	0	0
7	Loss of taste or smell	2020-06-01	16	0	0	0	0
7	Loss of taste or smell	2020-07-01	24	4	16.6667	0	0
7	Loss of taste or smell	2020-08-01	22	1	4.54545	0	0
7	Loss of taste or smell	2020-09-01	33	0	0	0	0
7	Loss of taste or smell	2020-10-01	40	2	5	1	2.5
7	Loss of taste or smell	2020-11-01	98	9	9.18367	1	1.02041
7	Loss of taste or smell	2020-12-01	145	10	6.89655	0	0
7	Loss of taste or smell	2021-01-01	142	14	9.85915	4	2.8169
7	Loss of taste or smell	2021-02-01	64	2	3.125	0	0
7	Loss of taste or smell	2021-03-01	72	3	4.16667	0	0
7	Loss of taste or smell	2021-04-01	78	3	3.84615	0	0
7	Loss of taste or smell	2021-05-01	32	1	3.125	0	0
7	Loss of taste or smell	2021-06-01	18	1	5.55556	0	0
7	Loss of taste or smell	2021-07-01	38	2	5.26316	0	0
7	Loss of taste or smell	2021-08-01	97	0	0	0	0
7	Loss of taste or smell	2021-09-01	80	1	1.25	0	0
7	Loss of taste or smell	2021-10-01	57	2	3.50877	0	0
7	Loss of taste or smell	2021-11-01	114	2	1.75439	0	0
7	Loss of taste or smell	2021-12-01	517	6	1.16054	0	0
7	Loss of taste or smell	2022-01-01	918	3	0.326797	0	0
7	Loss of taste or smell	2022-02-01	145	0	0	0	0
7	Loss of taste or smell	2022-03-01	82	0	0	0	0
7	Loss of taste or smell	2022-04-01	170	1	0.588235	0	0
7	Loss of taste or smell	2022-05-01	345	1	0.289855	0	0
8	Muscle or body aches	2020-03-01	3	1	33.3333	0	0
8	Muscle or body aches	2020-04-01	30	5	16.6667	0	0
8	Muscle or body aches	2020-05-01	38	6	15.7895	0	0
8	Muscle or body aches	2020-06-01	16	1	6.25	0	0
8	Muscle or body aches	2020-07-01	24	2	8.33333	0	0
8	Muscle or body aches	2020-08-01	22	1	4.54545	0	0
8	Muscle or body aches	2020-09-01	33	6	18.1818	0	0
8	Muscle or body aches	2020-10-01	40	3	7.5	1	2.5
8	Muscle or body aches	2020-11-01	98	11	11.2245	1	1.02041
8	Muscle or body aches	2020-12-01	145	14	9.65517	2	1.37931
8	Muscle or body aches	2021-01-01	142	25	17.6056	1	0.704225
8	Muscle or body aches	2021-02-01	64	8	12.5	0	0
8	Muscle or body aches	2021-03-01	72	13	18.0556	3	4.16667
8	Muscle or body aches	2021-04-01	78	6	7.69231	1	1.28205
8	Muscle or body aches	2021-05-01	32	7	21.875	1	3.125
8	Muscle or body aches	2021-06-01	18	1	5.55556	0	0
8	Muscle or body aches	2021-07-01	38	2	5.26316	0	0
8	Muscle or body aches	2021-08-01	97	7	7.21649	2	2.06186
8	Muscle or body aches	2021-09-01	80	6	7.5	2	2.5
8	Muscle or body aches	2021-10-01	57	5	8.77193	1	1.75439
8	Muscle or body aches	2021-11-01	114	10	8.77193	0	0
8	Muscle or body aches	2021-12-01	517	50	9.67118	9	1.74081
8	Muscle or body aches	2022-01-01	918	77	8.3878	10	1.08932
8	Muscle or body aches	2022-02-01	145	9	6.2069	0	0
8	Muscle or body aches	2022-03-01	82	3	3.65854	0	0
8	Muscle or body aches	2022-04-01	170	12	7.05882	2	1.17647
8	Muscle or body aches	2022-05-01	345	21	6.08696	4	1.15942
9	Nausea or vomiting	2020-03-01	3	1	33.3333	0	0
9	Nausea or vomiting	2020-04-01	30	13	43.3333	3	10
9	Nausea or vomiting	2020-05-01	38	12	31.5789	2	5.26316
9	Nausea or vomiting	2020-06-01	16	10	62.5	3	18.75
9	Nausea or vomiting	2020-07-01	24	6	25	4	16.6667
9	Nausea or vomiting	2020-08-01	22	11	50	3	13.6364
9	Nausea or vomiting	2020-09-01	33	12	36.3636	3	9.09091
9	Nausea or vomiting	2020-10-01	40	18	45	5	12.5
9	Nausea or vomiting	2020-11-01	98	29	29.5918	5	5.10204
9	Nausea or vomiting	2020-12-01	145	48	33.1034	14	9.65517
9	Nausea or vomiting	2021-01-01	142	46	32.3944	16	11.2676
9	Nausea or vomiting	2021-02-01	64	20	31.25	6	9.375
9	Nausea or vomiting	2021-03-01	72	23	31.9444	5	6.94444
9	Nausea or vomiting	2021-04-01	78	33	42.3077	7	8.97436
9	Nausea or vomiting	2021-05-01	32	7	21.875	4	12.5
9	Nausea or vomiting	2021-06-01	18	8	44.4444	4	22.2222
9	Nausea or vomiting	2021-07-01	38	9	23.6842	3	7.89474
9	Nausea or vomiting	2021-08-01	97	31	31.9588	10	10.3093
9	Nausea or vomiting	2021-09-01	80	35	43.75	15	18.75
9	Nausea or vomiting	2021-10-01	57	20	35.0877	6	10.5263
9	Nausea or vomiting	2021-11-01	114	43	37.7193	11	9.64912
9	Nausea or vomiting	2021-12-01	517	150	29.0135	38	7.3501
9	Nausea or vomiting	2022-01-01	918	328	35.7298	94	10.2397
9	Nausea or vomiting	2022-02-01	145	53	36.5517	18	12.4138
9	Nausea or vomiting	2022-03-01	82	40	48.7805	13	15.8537
9	Nausea or vomiting	2022-04-01	170	58	34.1176	15	8.82353
9	Nausea or vomiting	2022-05-01	345	112	32.4638	38	11.0145
10	Short of breath or difficulty breathing	2020-03-01	3	1	33.3333	1	33.3333
10	Short of breath or difficulty breathing	2020-04-01	30	10	33.3333	5	16.6667
10	Short of breath or difficulty breathing	2020-05-01	38	6	15.7895	4	10.5263
10	Short of breath or difficulty breathing	2020-06-01	16	3	18.75	1	6.25
10	Short of breath or difficulty breathing	2020-07-01	24	2	8.33333	1	4.16667
10	Short of breath or difficulty breathing	2020-08-01	22	3	13.6364	1	4.54545
10	Short of breath or difficulty breathing	2020-09-01	33	3	9.09091	2	6.06061
10	Short of breath or difficulty breathing	2020-10-01	40	6	15	4	10
10	Short of breath or difficulty breathing	2020-11-01	98	28	28.5714	9	9.18367
10	Short of breath or difficulty breathing	2020-12-01	145	19	13.1034	7	4.82759
10	Short of breath or difficulty breathing	2021-01-01	142	33	23.2394	19	13.3803
10	Short of breath or difficulty breathing	2021-02-01	64	24	37.5	6	9.375
10	Short of breath or difficulty breathing	2021-03-01	72	15	20.8333	4	5.55556
10	Short of breath or difficulty breathing	2021-04-01	78	18	23.0769	9	11.5385
10	Short of breath or difficulty breathing	2021-05-01	32	5	15.625	2	6.25
10	Short of breath or difficulty breathing	2021-06-01	18	6	33.3333	3	16.6667
10	Short of breath or difficulty breathing	2021-07-01	38	4	10.5263	3	7.89474
10	Short of breath or difficulty breathing	2021-08-01	97	18	18.5567	5	5.15464
10	Short of breath or difficulty breathing	2021-09-01	80	14	17.5	4	5
10	Short of breath or difficulty breathing	2021-10-01	57	7	12.2807	4	7.01754
10	Short of breath or difficulty breathing	2021-11-01	114	15	13.1579	4	3.50877
10	Short of breath or difficulty breathing	2021-12-01	517	74	14.3133	21	4.0619
10	Short of breath or difficulty breathing	2022-01-01	918	152	16.5577	46	5.01089
10	Short of breath or difficulty breathing	2022-02-01	145	24	16.5517	13	8.96552
10	Short of breath or difficulty breathing	2022-03-01	82	10	12.1951	6	7.31707
10	Short of breath or difficulty breathing	2022-04-01	170	27	15.8824	8	4.70588
10	Short of breath or difficulty breathing	2022-05-01	345	49	14.2029	12	3.47826
11	Sore throat	2020-03-01	3	0	0	0	0
11	Sore throat	2020-04-01	30	3	10	0	0
11	Sore throat	2020-05-01	38	7	18.4211	0	0
11	Sore throat	2020-06-01	16	2	12.5	0	0
11	Sore throat	2020-07-01	24	2	8.33333	1	4.16667
11	Sore throat	2020-08-01	22	7	31.8182	1	4.54545
11	Sore throat	2020-09-01	33	4	12.1212	0	0
11	Sore throat	2020-10-01	40	5	12.5	0	0
11	Sore throat	2020-11-01	98	10	10.2041	1	1.02041
11	Sore throat	2020-12-01	145	26	17.931	2	1.37931
11	Sore throat	2021-01-01	142	19	13.3803	1	0.704225
11	Sore throat	2021-02-01	64	8	12.5	2	3.125
11	Sore throat	2021-03-01	72	17	23.6111	3	4.16667
11	Sore throat	2021-04-01	78	11	14.1026	1	1.28205
11	Sore throat	2021-05-01	32	4	12.5	0	0
11	Sore throat	2021-06-01	18	0	0	0	0
11	Sore throat	2021-07-01	38	4	10.5263	1	2.63158
11	Sore throat	2021-08-01	97	18	18.5567	3	3.09278
11	Sore throat	2021-09-01	80	12	15	4	5
11	Sore throat	2021-10-01	57	9	15.7895	1	1.75439
11	Sore throat	2021-11-01	114	16	14.0351	1	0.877193
11	Sore throat	2021-12-01	517	85	16.441	7	1.35397
11	Sore throat	2022-01-01	918	149	16.2309	11	1.19826
11	Sore throat	2022-02-01	145	23	15.8621	1	0.689655
11	Sore throat	2022-03-01	82	15	18.2927	2	2.43902
11	Sore throat	2022-04-01	170	22	12.9412	2	1.17647
11	Sore throat	2022-05-01	345	50	14.4928	6	1.73913
12	No symptoms	2020-03-01	3	0	0	1	33.3333
12	No symptoms	2020-04-01	30	2	6.66667	10	33.3333
12	No symptoms	2020-05-01	38	2	5.26316	10	26.3158
12	No symptoms	2020-06-01	16	0	0	7	43.75
12	No symptoms	2020-07-01	24	4	16.6667	11	45.8333
12	No symptoms	2020-08-01	22	1	4.54545	7	31.8182
12	No symptoms	2020-09-01	33	2	6.06061	17	51.5152
12	No symptoms	2020-10-01	40	2	5	12	30
12	No symptoms	2020-11-01	98	9	9.18367	39	39.7959
12	No symptoms	2020-12-01	145	6	4.13793	49	33.7931
12	No symptoms	2021-01-01	142	8	5.6338	54	38.0282
12	No symptoms	2021-02-01	64	5	7.8125	22	34.375
12	No symptoms	2021-03-01	72	4	5.55556	22	30.5556
12	No symptoms	2021-04-01	78	5	6.41026	24	30.7692
12	No symptoms	2021-05-01	32	6	18.75	13	40.625
12	No symptoms	2021-06-01	18	1	5.55556	4	22.2222
12	No symptoms	2021-07-01	38	6	15.7895	10	26.3158
12	No symptoms	2021-08-01	97	6	6.18557	39	40.2062
12	No symptoms	2021-09-01	80	5	6.25	27	33.75
12	No symptoms	2021-10-01	57	0	0	23	40.3509
12	No symptoms	2021-11-01	114	4	3.50877	42	36.8421
12	No symptoms	2021-12-01	517	11	2.12766	218	42.1663
12	No symptoms	2022-01-01	918	43	4.6841	415	45.207
12	No symptoms	2022-02-01	145	11	7.58621	69	47.5862
12	No symptoms	2022-03-01	82	4	4.87805	33	40.2439
12	No symptoms	2022-04-01	170	6	3.52941	85	50
12	No symptoms	2022-05-01	345	16	4.63768	155	44.9275

## Sheet: 2. Chi-square data
Emergency department encounters with patients with COVID-19
				1=yes, 0=no			Total # ED encounters
snum	Symptom	era	variant_era	has_symptom	numEnc	calc %	preDelta	Delta	Omicron
1	Congestion or runny nose	1	preDelta	1	250	29.274	854	500	2066
1	Congestion or runny nose	1	preDelta	0	604
1	Congestion or runny nose	2	Delta	1	186	37.2
1	Congestion or runny nose	2	Delta	0	314
1	Congestion or runny nose	3	Omicron	1	742	35.9148
1	Congestion or runny nose	3	Omicron	0	1323
2	Cough	1	preDelta	1	402	47.0726
2	Cough	1	preDelta	0	452
2	Cough	2	Delta	1	309	61.8
2	Cough	2	Delta	0	191
2	Cough	3	Omicron	1	1223	59.1965
2	Cough	3	Omicron	0	842
3	Diarrhea	1	preDelta	1	188	22.0141
3	Diarrhea	1	preDelta	0	666
3	Diarrhea	2	Delta	1	92	18.4
3	Diarrhea	2	Delta	0	408
3	Diarrhea	3	Omicron	1	317	15.3437
3	Diarrhea	3	Omicron	0	1748
4	Fatigue	1	preDelta	1	129	15.1054
4	Fatigue	1	preDelta	0	725
4	Fatigue	2	Delta	1	72	14.4
4	Fatigue	2	Delta	0	428
4	Fatigue	3	Omicron	1	228	11.0358
4	Fatigue	3	Omicron	0	1837
5	Fever or chills	1	preDelta	1	561	65.6909
5	Fever or chills	1	preDelta	0	293
5	Fever or chills	2	Delta	1	376	75.2
5	Fever or chills	2	Delta	0	124
5	Fever or chills	3	Omicron	1	1525	73.8141
5	Fever or chills	3	Omicron	0	540
6	Headache	1	preDelta	1	185	21.6628
6	Headache	1	preDelta	0	669
6	Headache	2	Delta	1	92	18.4
6	Headache	2	Delta	0	408
6	Headache	3	Omicron	1	301	14.5692
6	Headache	3	Omicron	0	1764
7	Loss of taste or smell	1	preDelta	1	57	6.67447
7	Loss of taste or smell	1	preDelta	0	797
7	Loss of taste or smell	2	Delta	1	9	1.8
7	Loss of taste or smell	2	Delta	0	491
7	Loss of taste or smell	3	Omicron	1	9	0.435624
7	Loss of taste or smell	3	Omicron	0	2056
8	Muscle or body aches	1	preDelta	1	110	12.8806
8	Muscle or body aches	1	preDelta	0	744
8	Muscle or body aches	2	Delta	1	39	7.8
8	Muscle or body aches	2	Delta	0	461
8	Muscle or body aches	3	Omicron	1	164	7.93804
8	Muscle or body aches	3	Omicron	0	1901
9	Nausea or vomiting	1	preDelta	1	297	34.7775
9	Nausea or vomiting	1	preDelta	0	557
9	Nausea or vomiting	2	Delta	1	170	34
9	Nausea or vomiting	2	Delta	0	330
9	Nausea or vomiting	3	Omicron	1	709	34.3175
9	Nausea or vomiting	3	Omicron	0	1356
10	Short of breath, difficulty breathing	1	preDelta	1	182	21.3115
10	Short of breath, difficulty breathing	1	preDelta	0	672
10	Short of breath, difficulty breathing	2	Delta	1	84	16.8
10	Short of breath, difficulty breathing	2	Delta	0	416
10	Short of breath, difficulty breathing	3	Omicron	1	311	15.0532
10	Short of breath, difficulty breathing	3	Omicron	0	1754
11	Sore throat	1	preDelta	1	125	14.637
11	Sore throat	1	preDelta	0	729
11	Sore throat	2	Delta	1	83	16.6
11	Sore throat	2	Delta	0	417
11	Sore throat	3	Omicron	1	319	15.4405
11	Sore throat	3	Omicron	0	1746

## Sheet: 3. Logistic regression data
Emergency department encounters with patients with COVID-19
				1=yes, 0=no	1=yes, 0=no
snum	Symptom	era	variant_era	has_covid19	has_symptom	numEnc
1	Congestion or runny nose	1	preDelta	1	1	250
1	Congestion or runny nose	1	preDelta	0	1	3911
1	Congestion or runny nose	1	preDelta	1	0	604
1	Congestion or runny nose	1	preDelta	0	0	34213
1	Congestion or runny nose	2	Delta	1	1	186
1	Congestion or runny nose	2	Delta	0	1	4957
1	Congestion or runny nose	2	Delta	1	0	314
1	Congestion or runny nose	2	Delta	0	0	18968
1	Congestion or runny nose	3	Omicron	1	1	742
1	Congestion or runny nose	3	Omicron	0	1	3746
1	Congestion or runny nose	3	Omicron	1	0	1323
1	Congestion or runny nose	3	Omicron	0	0	16437
2	Cough	1	preDelta	1	1	402
2	Cough	1	preDelta	0	1	5919
2	Cough	1	preDelta	1	0	452
2	Cough	1	preDelta	0	0	32205
2	Cough	2	Delta	1	1	309
2	Cough	2	Delta	0	1	7358
2	Cough	2	Delta	1	0	191
2	Cough	2	Delta	0	0	16567
2	Cough	3	Omicron	1	1	1223
2	Cough	3	Omicron	0	1	5872
2	Cough	3	Omicron	1	0	842
2	Cough	3	Omicron	0	0	14311
3	Diarrhea	1	preDelta	1	1	188
3	Diarrhea	1	preDelta	0	1	4279
3	Diarrhea	1	preDelta	1	0	666
3	Diarrhea	1	preDelta	0	0	33845
3	Diarrhea	2	Delta	1	1	92
3	Diarrhea	2	Delta	0	1	3275
3	Diarrhea	2	Delta	1	0	408
3	Diarrhea	2	Delta	0	0	20650
3	Diarrhea	3	Omicron	1	1	317
3	Diarrhea	3	Omicron	0	1	2982
3	Diarrhea	3	Omicron	1	0	1748
3	Diarrhea	3	Omicron	0	0	17201
4	Fatigue	1	preDelta	1	1	129
4	Fatigue	1	preDelta	0	1	1997
4	Fatigue	1	preDelta	1	0	725
4	Fatigue	1	preDelta	0	0	36127
4	Fatigue	2	Delta	1	1	72
4	Fatigue	2	Delta	0	1	1122
4	Fatigue	2	Delta	1	0	428
4	Fatigue	2	Delta	0	0	22803
4	Fatigue	3	Omicron	1	1	228
4	Fatigue	3	Omicron	0	1	1008
4	Fatigue	3	Omicron	1	0	1837
4	Fatigue	3	Omicron	0	0	19175
5	Fever or chills	1	preDelta	1	1	561
5	Fever or chills	1	preDelta	0	1	11252
5	Fever or chills	1	preDelta	1	0	293
5	Fever or chills	1	preDelta	0	0	26872
5	Fever or chills	2	Delta	1	1	376
5	Fever or chills	2	Delta	0	1	8978
5	Fever or chills	2	Delta	1	0	124
5	Fever or chills	2	Delta	0	0	14947
5	Fever or chills	3	Omicron	1	1	1525
5	Fever or chills	3	Omicron	0	1	7381
5	Fever or chills	3	Omicron	1	0	540
5	Fever or chills	3	Omicron	0	0	12802
6	New loss of taste or smell	1	preDelta	1	1	57
6	New loss of taste or smell	1	preDelta	0	1	102
6	New loss of taste or smell	1	preDelta	1	0	797
6	New loss of taste or smell	1	preDelta	0	0	38022
6	New loss of taste or smell	2	Delta	1	1	9
6	New loss of taste or smell	2	Delta	0	1	37
6	New loss of taste or smell	2	Delta	1	0	491
6	New loss of taste or smell	2	Delta	0	0	23888
6	New loss of taste or smell	3	Omicron	1	1	9
6	New loss of taste or smell	3	Omicron	0	1	8
6	New loss of taste or smell	3	Omicron	1	0	2056
6	New loss of taste or smell	3	Omicron	0	0	20175
7	Headache	1	preDelta	1	1	185
7	Headache	1	preDelta	0	1	4038
7	Headache	1	preDelta	1	0	669
7	Headache	1	preDelta	0	0	34086
7	Headache	2	Delta	1	1	92
7	Headache	2	Delta	0	1	2330
7	Headache	2	Delta	1	0	408
7	Headache	2	Delta	0	0	21595
7	Headache	3	Omicron	1	1	301
7	Headache	3	Omicron	0	1	2037
7	Headache	3	Omicron	1	0	1764
7	Headache	3	Omicron	0	0	18146
8	Muscle or body aches	1	preDelta	1	1	110
8	Muscle or body aches	1	preDelta	0	1	923
8	Muscle or body aches	1	preDelta	1	0	744
8	Muscle or body aches	1	preDelta	0	0	37201
8	Muscle or body aches	2	Delta	1	1	39
8	Muscle or body aches	2	Delta	0	1	419
8	Muscle or body aches	2	Delta	1	0	461
8	Muscle or body aches	2	Delta	0	0	23506
8	Muscle or body aches	3	Omicron	1	1	164
8	Muscle or body aches	3	Omicron	0	1	450
8	Muscle or body aches	3	Omicron	1	0	1901
8	Muscle or body aches	3	Omicron	0	0	19733
9	Nausea or vomiting	1	preDelta	1	1	297
9	Nausea or vomiting	1	preDelta	0	1	11101
9	Nausea or vomiting	1	preDelta	1	0	557
9	Nausea or vomiting	1	preDelta	0	0	27023
9	Nausea or vomiting	2	Delta	1	1	170
9	Nausea or vomiting	2	Delta	0	1	7961
9	Nausea or vomiting	2	Delta	1	0	330
9	Nausea or vomiting	2	Delta	0	0	15964
9	Nausea or vomiting	3	Omicron	1	1	709
9	Nausea or vomiting	3	Omicron	0	1	7012
9	Nausea or vomiting	3	Omicron	1	0	1356
9	Nausea or vomiting	3	Omicron	0	0	13171
10	Short of breath, difficulty breathing	1	preDelta	1	1	182
10	Short of breath, difficulty breathing	1	preDelta	0	1	3572
10	Short of breath, difficulty breathing	1	preDelta	1	0	672
10	Short of breath, difficulty breathing	1	preDelta	0	0	34552
10	Short of breath, difficulty breathing	2	Delta	1	1	84
10	Short of breath, difficulty breathing	2	Delta	0	1	2534
10	Short of breath, difficulty breathing	2	Delta	1	0	416
10	Short of breath, difficulty breathing	2	Delta	0	0	21391
10	Short of breath, difficulty breathing	3	Omicron	1	1	311
10	Short of breath, difficulty breathing	3	Omicron	0	1	2046
10	Short of breath, difficulty breathing	3	Omicron	1	0	1754
10	Short of breath, difficulty breathing	3	Omicron	0	0	18137
11	Sore throat	1	preDelta	1	1	125
11	Sore throat	1	preDelta	0	1	2217
11	Sore throat	1	preDelta	1	0	729
11	Sore throat	1	preDelta	0	0	35907
11	Sore throat	2	Delta	1	1	83
11	Sore throat	2	Delta	0	1	1750
11	Sore throat	2	Delta	1	0	417
11	Sore throat	2	Delta	0	0	22175
11	Sore throat	3	Omicron	1	1	319
11	Sore throat	3	Omicron	0	1	1487
11	Sore throat	3	Omicron	1	0	1746
11	Sore throat	3	Omicron	0	0	18696
